# Supplementary material for: Early Development of an Innovative Nanoparticle-Based Multimodal Tool for Targeted Drug Delivery: A Step-by-Step Approach
Source: Cells. 2025 May 3;14(9):670. doi: 10.3390/cells14090670 (PMC12071861; doi:10.3390/cells14090670)
Supplement: Supplementary file 1 [file cells-14-00670-s001.zip]

Archive with 1 entries (1 files):
- cells-3563860-supplementary.pdf
